# Supplementary material for: Increased precipitation enhances soil respiration in a semi-arid grassland on the Loess Plateau, China
Source: PeerJ. 2021 Feb 2;9:e10729. doi: 10.7717/peerj.10729 (PMC7863787; doi:10.7717/peerj.10729)
Supplement: Supplemental Information 1 [file peerj-09-10729-s001.xlsx]

## Sheet: Sheet1
Month	2017	2018	2019	T2019
1	0.45161	2.51613	0.45161	-6.58065
2	3.67857	1.78571	4.75	-3.77143
3	7.19355	2.80645	0.41935	3.44516
4	4.33333	14.1667	27.3	11.9267
5	18.871	13.7419	12.6452	12.7774
6	16.5333	35.9667	16.4	18.0333
7	19.7742	58.4839	38.5161	19.7161
8	61.4194	63.0968	71.3548	18.3742
9	9.23333	14.1	33.9	13.5133
10	22.5161	1.45161	20.0645	7.79032
11	0	6	6.4	1.5
12	0.06452	1.03226	0.03226	-3.17097
