# Supplementary material for: Increased precipitation enhances soil respiration in a semi-arid grassland on the Loess Plateau, China
Source: PeerJ. 2021 Feb 2;9:e10729. doi: 10.7717/peerj.10729 (PMC7863787; doi:10.7717/peerj.10729)
Supplement: Supplemental Information 2 [file peerj-09-10729-s002.xlsx]

## Sheet: Sheet1
Biomass(g m-2)	Litter	Shoot	RB 0-9.9	RB 10-19.9	RB 20-30	RB	TB	AGB/RB
R50	92.24	227.1	36.1	8.18	1.36	45.64	364.98	4.9759
R50	118.58	139.36	38.9	11.14	4.2	54.24	312.18	2.56932
R50	50.94	91.76	15.62	5.9	0.22	21.74	164.44	4.22079
Mean	87.2533	152.74	30.2067	8.40667	1.92667	40.54	280.533	3.922
SE	34.0946	68.6549	12.7098	2.62734	2.04962	16.8395	103.948	1.2308
R100	101.36	151.7	107.12	14.8	11.22	133.14	386.2	1.1394
R100	74.22	291.18	108.02	15.8	7.48	131.3	496.7	2.21767
R100	43.64	193.66	65.26	17.36	4.78	87.4	324.7	2.21579
Mean	73.0733	212.18	93.4667	15.9867	7.82667	117.28	402.533	1.85762
SE	28.8771	71.5605	24.4318	1.29017	3.23397	25.8932	87.1555	0.621996
R150	44	212.26	19.08	14.14	5.56	38.78	295.04	5.47344
R150	92.02	313.12	44.8	5.66	1.96	52.42	457.56	5.97329
R150	87.4	304.68	57.34	15.68	5.06	78.08	470.16	3.90215
Mean	74.4733	276.687	40.4067	11.8267	4.19333	56.4267	407.587	5.11629
SE	26.4916	55.9545	19.5047	5.39571	1.95021	19.954	97.6717	1.08077
