# Supplementary material for: Increased precipitation enhances soil respiration in a semi-arid grassland on the Loess Plateau, China
Source: PeerJ. 2021 Feb 2;9:e10729. doi: 10.7717/peerj.10729 (PMC7863787; doi:10.7717/peerj.10729)
Supplement: Supplemental Information 3 [file peerj-09-10729-s003.xlsx]

## Sheet: Sheet1
Precipitation	flux	SE	temperature	SE	moisture	SE	Date	Replicated
R50	2.424	0.451143	15.822	1.71357	0.1476	0.0347462	2019-04-23	1
R50	3.27	0.592115	16.49	0.772561	0.1416	0.0331708	2019-04-23	2
R50	2.918	0.61933	17.842	1.58561	0.139	0.0538934	2019-04-23	3
R100	2.96	0.898693	13.896	1.48868	0.2596	0.0331708	2019-04-23	1
R100	3.616	0.915112	14.244	1.4738	0.2302	0.0509676	2019-04-23	2
R100	3.752	0.574343	14.398	0.849453	0.235	0.0287663	2019-04-23	3
R150	2.162	0.812816	15.444	1.20575	0.182	0.0455357	2019-04-23	1
R150	2.962	1.03318	15.566	1.90676	0.2128	0.0673773	2019-04-23	2
R150	3.12	1.28006	16.322	1.01478	0.2274	0.0586924	2019-04-23	3
R50	1.722	0.0952365	10.818	0.787985	0.182	0.0383927	2019-05-09	1
R50	1.636	0.345731	10.322	0.531949	0.2122	0.0164073	2019-05-09	2
R50	1.5	0.450555	10.808	0.383758	0.2022	0.0328892	2019-05-09	3
R100	3.006	0.924354	9.476	0.877855	0.2124	0.0587733	2019-05-09	1
R100	3.276	0.670507	11.15	0.932523	0.2526	0.0430732	2019-05-09	2
R100	3.336	0.547111	11.626	1.70899	0.1856	0.045506	2019-05-09	3
R150	3.004	0.342681	10.68	0.785684	0.2476	0.0430732	2019-05-09	1
R150	2.214	0.444162	10.7	0.934799	0.249	0.0523307	2019-05-09	2
R150	3.52	1.50836	10.994	0.997311	0.251	0.0403423	2019-05-09	3
R50	1.132	0.471402	22.652	2.26258	0.0072	0.00389872	2019-05-25	1
R50	0.832	0.170206	17.762	1.50146	0.0086	0.00279285	2019-05-25	2
R50	0.974	0.296193	25.758	3.05265	0.013	0.0126293	2019-05-25	3
R100	2.2	0.861307	22.338	0.468743	0.0328	0.016331	2019-05-25	1
R100	1.762	0.784583	17.086	0.759822	0.0162	0.0157067	2019-05-25	2
R100	1.49	0.548771	17.372	0.936013	0.0142	0.0118195	2019-05-25	3
R150	2.272	0.420321	20.958	0.883046	0.0512	0.0191364	2019-05-25	1
R150	2.608	0.46837	21.51	1.5257	0.037	0.0288097	2019-05-25	2
R150	2.78	0.302572	21.33	1.23845	0.0298	0.0174843	2019-05-25	3
R50	0.806	0.274281	25.558	2.63511	0.0194	0.0102127	2019-06-09	1
R50	1.126	0.426943	26.392	4.28749	0.017	0.0219886	2019-06-09	2
R50	0.774	0.289534	27.304	1.88501	0.0178	0.0104976	2019-06-09	3
R100	3.09	1.36781	23.204	1.74609	0.0226	0.0119917	2019-06-09	1
R100	2.618	0.102811	22.832	1.15385	0.0208	0.00831865	2019-06-09	2
R100	3.02	0.555293	26.76	1.81497	0.0118	0.00843801	2019-06-09	3
R150	3.284	0.769987	22.262	1.19336	0.0472	0.0575343	2019-06-09	1
R150	3.19	0.95226	21.676	1.27117	0.0378	0.0263382	2019-06-09	2
R150	3.792	0.907149	24.432	1.63991	0.0532	0.0129499	2019-06-09	3
R50	2.678	0.432342	18.398	0.629659	0.094	0.0361386	2019-06-28	1
R50	3.16	0.642223	24.248	1.64844	0.0518	0.0291925	2019-06-28	2
R50	2.656	0.24986	22.306	0.778576	0.0356	0.0200075	2019-06-28	3
R100	5.4	1.60994	17.904	0.14775	0.1096	0.0103586	2019-06-28	1
R100	5.276	1.93186	22.322	0.947349	0.1322	0.0241392	2019-06-28	2
R100	4.684	0.30705	24.074	2.41547	0.1336	0.0140107	2019-06-28	3
R150	4.304	0.756459	18.734	0.359207	0.1016	0.030287	2019-06-28	1
R150	5.234	0.737584	18.072	0.331994	0.1424	0.0441679	2019-06-28	2
R150	5.59	0.925986	18.416	0.504807	0.1484	0.0789132	2019-06-28	3
R50	2.994	0.510323	22.938	1.96727	0.0674	0.0321294	2019-07-13	1
R50	3.052	0.696972	19.79	0.602578	0.0792	0.0379697	2019-07-13	2
R50	2.748	0.278783	21.264	1.05436	0.0552	0.0160375	2019-07-13	3
R100	6.028	1.50586	27.2	2.03638	0.126	0.0320234	2019-07-13	1
R100	5.482	1.32862	26.092	0.973638	0.1172	0.0281549	2019-07-13	2
R100	4.892	0.477043	26.216	1.74842	0.1296	0.0183521	2019-07-13	3
R150	4.876	0.927135	25.838	0.534341	0.1624	0.0301048	2019-07-13	1
R150	5.262	0.524995	25.916	2.26251	0.1028	0.0264424	2019-07-13	2
R150	5.716	0.579379	26.994	1.86562	0.1602	0.0350314	2019-07-13	3
R50	2.886	0.511253	22.276	1.43233	0.0706	0.0447694	2019-07-27	1
R50	2.748	0.463325	22.23	0.640195	0.0516	0.0298463	2019-07-27	2
R50	2.548	0.541913	23.152	0.484634	0.0498	0.00432435	2019-07-27	3
R100	5.824	1.78074	20.874	0.370378	0.117	0.0195832	2019-07-27	1
R100	3.932	0.878704	23.744	0.644112	0.1144	0.027655	2019-07-27	2
R100	4.886	0.736193	24.848	2.3206	0.1062	0.0257818	2019-07-27	3
R150	6.07	1.70187	24.476	1.13931	0.1388	0.0505836	2019-07-27	1
R150	6.316	2.20641	23.624	0.745305	0.131	0.018303	2019-07-27	2
R150	6.114	0.631372	24.168	1.82863	0.14	0.0307652	2019-07-27	3
R50	1.808	0.436543	20.926	1.58263	0.0092	0.00544977	2019-08-13	1
R50	1.73	0.45111	20.77	1.06738	0.0244	0.0166523	2019-08-13	2
R50	1.656	0.16288	23.192	1.50596	0.0064	0.00630872	2019-08-13	3
R100	3.008	0.559884	21.902	1.64147	0.0388	0.0164985	2019-08-13	1
R100	2.966	0.546196	23.474	1.03321	0.04	0.0217715	2019-08-13	2
R100	2.58	0.258167	23.476	0.765395	0.05	0.0300583	2019-08-13	3
R150	3.366	0.593827	21.776	1.39414	0.0656	0.0161338	2019-08-13	1
R150	3.318	1.06317	22.522	1.127	0.0428	0.0297355	2019-08-13	2
R150	3.808	1.07628	22.664	1.0874	0.0662	0.020142	2019-08-13	3
R50	3.882	0.420559	18.426	0.859669	0.0824	0.0182016	2019-09-07	1
R50	3.924	0.957251	17.452	1.71699	0.1496	0.0310532	2019-09-07	2
R50	3.322	0.347664	18.164	0.668304	0.0958	0.0090111	2019-09-07	3
R100	4.868	0.534294	16.832	0.147207	0.067	0.0323651	2019-09-07	1
R100	4.772	0.375393	16.976	1.38017	0.0968	0.0298613	2019-09-07	2
R100	4.23	0.374366	16.582	0.94025	0.1646	0.0508704	2019-09-07	3
R150	4.862	0.462515	17.154	1.18452	0.0524	0.0322459	2019-09-07	1
R150	4.594	0.508753	17.154	0.648868	0.0538	0.0188335	2019-09-07	2
R150	5.832	1.19261	17.612	1.05833	0.0654	0.0219386	2019-09-07	3
R50	2.004	0.593827	16.244	0.774874	0.1141	0.00407513	2019-09-21	1
R50	2.474	0.392594	15.437	0.92997	0.111333	0.00525775	2019-09-21	2
R50	2.352	0.143422	16.214	0.863788	0.110767	0.00432557	2019-09-21	3
R100	4.43	1.02208	15.354	0.994248	0.193167	0.00935266	2019-09-21	1
R100	3.454	0.354514	15.437	1.15507	0.1932	0.00840833	2019-09-21	2
R100	3.62	0.822283	15.934	0.763564	0.169667	0.0311189	2019-09-21	3
R150	3.846	0.533226	14.977	0.827146	0.151233	0.00811001	2019-09-21	1
R150	4.182	1.48208	14.765	0.75065	0.178833	0.00882547	2019-09-21	2
R150	4.048	0.529122	15.2577	0.673802	0.1758	0.00414729	2019-09-21	3
R50	1.436	0.279517	13.81	0.729657	0.1132	0.0381602	2019-10-13	1
R50	1.35	0.18735	14.692	1.45073	0.087	0.0371954	2019-10-13	2
R50	1.478	0.0909395	14.686	1.17134	0.1176	0.0696907	2019-10-13	3
R100	1.392	0.515577	10.322	0.681777	0.2088	0.0223092	2019-10-13	1
R100	1.524	0.406977	14.124	0.556983	0.1944	0.0834434	2019-10-13	2
R100	1.63	0.118954	14.07	1.35779	0.2534	0.0862311	2019-10-13	3
R150	1.874	0.0642651	10.982	0.0995992	0.2262	0.0448854	2019-10-13	1
R150	1.722	0.494894	12.282	0.63802	0.234	0.0403918	2019-10-13	2
R150	1.932	0.425347	12.284	1.02639	0.2448	0.0910533	2019-10-13	3
