# Supplementary material for: Increased precipitation enhances soil respiration in a semi-arid grassland on the Loess Plateau, China
Source: PeerJ. 2021 Feb 2;9:e10729. doi: 10.7717/peerj.10729 (PMC7863787; doi:10.7717/peerj.10729)
Supplement: Supplemental Information 4 [file peerj-09-10729-s004.xlsx]

## Sheet: Sheet1
Precipitation	Replicated	Soil depth (cm)	Soil TN (g kg-1)	Soil SOC (g kg-1)	Soil TP (g kg-1)	pH
R50	1	0—10	2.35279	8.19972	0.713353	7.8
		10—20	2.14861	6.50424	0.709561	7.86
		20—30	1.91506	6.16783	0.693744	7.95
	2	0—10	2.29492	8.00048	0.693067	7.81
		10—20	2.10481	6.70022	0.680757	7.88
		20—30	1.91265	6.08597	0.708194	7.85
	3	0—10	2.24975	7.94127	0.730281	7.72
		10—20	1.99582	6.03265	0.702458	7.74
		20—30	1.97619	6.42471	0.72091	7.8
R100	1	0—10	2.34791	8.03767	0.693902	7.88
		10—20	2.09958	6.82521	0.846104	7.96
		20—30	2.01534	6.63761	0.704351	8.09
	2	0—10	2.38739	8.00734	0.71877	7.82
		10—20	2.11177	7.07502	0.697307	7.92
		20—30	2.0923	6.73986	0.68988	8.01
	3	0—10	2.37253	8.02153	0.719	7.81
		10—20	2.06562	6.98139	0.746457	8.19
		20—30	2.10239	6.26744	0.745344	8.07
R150	1	0—10	2.18694	7.63601	0.709251	7.81
		10—20	2.0663	6.69618	0.715129	7.96
		20—30	2.03998	6.95552	0.738458	8.23
	2	0—10	2.37715	8.0941	0.72124	7.67
		10—20	2.10527	6.81448	0.704735	7.95
		20—30	2.04277	6.42004	0.70952	7.81
	3	0—10	2.2573	7.47693	0.705693	7.68
		10—20	1.90928	6.98659	0.701019	7.82
		20—30	2.02431	6.51843	0.718523	7.9
