# Supplementary material for: Increased precipitation enhances soil respiration in a semi-arid grassland on the Loess Plateau, China
Source: PeerJ. 2021 Feb 2;9:e10729. doi: 10.7717/peerj.10729 (PMC7863787; doi:10.7717/peerj.10729)
Supplement: Supplemental Information 5 [file peerj-09-10729-s005.xlsx]

## Sheet: Sheet1
Precipitation	Replicated	Soil depth (cm)	Bacteria			Fungi
			Sobs	Shannon	Coverage (%)	Sobs	Shannon	Coverage (%)
R50	1	0-9.9	2492	6.63004	0.958942	748	4.86216	0.998
		10-19.9	2050	6.18144	0.966795	612	3.63849	0.998187
		20-30	2056	6.20343	0.965004	607	3.28042	0.997604
	2	0-9.9	2575	6.70353	0.958758	711	3.83564	0.997729
		10-19.9	2236	6.40693	0.962937	489	2.77616	0.997937
		20-30	1880	6.00908	0.96854	506	3.245	0.998792
	3	0-9.9	2519	6.67532	0.962249	715	4.23622	0.997562
		10-19.9	2264	6.45821	0.962524	483	3.80725	0.998979
		20-30	2175	6.3587	0.9628	359	3.41592	0.999583
R100	1	0-9.9	2671	6.74896	0.957977	612	4.85766	0.998562
		10-19.9	2147	6.41878	0.965647	373	4.17012	0.999458
		20-30	1943	6.19105	0.969	346	3.48407	0.999521
	2	0-9.9	2594	6.68203	0.955865	835	3.73036	0.997667
		10-19.9	2093	6.35458	0.965601	417	3.64075	0.999208
		20-30	2005	6.24476	0.967438	412	2.82973	0.998958
	3	0-9.9	2581	6.74235	0.96009	817	4.97998	0.998146
		10-19.9	2231	6.40831	0.962019	585	4.19193	0.998646
		20-30	2125	6.31179	0.962478	483	3.21753	0.998812
R150	1	0-9.9	2623	6.71835	0.958253	603	4.58199	0.998646
		10-19.9	2290	6.45959	0.961192	573	4.70762	0.999021
		20-30	1819	6.12856	0.971066	278	3.57574	0.999667
	2	0-9.9	2452	6.5438	0.957243	605	4.5523	0.998521
		10-19.9	2295	6.47257	0.961376	462	2.71513	0.998542
		20-30	1940	6.24111	0.966795	351	3.7029	0.999479
	3	0-9.9	2514	6.65459	0.958391	688	4.8905	0.998354
		10-19.9	2081	6.29963	0.965969	434	3.92284	0.999229
		20-30	1881	6.11378	0.969229	427	3.75411	0.999271
