# Supplementary material for: Increased precipitation enhances soil respiration in a semi-arid grassland on the Loess Plateau, China
Source: PeerJ. 2021 Feb 2;9:e10729. doi: 10.7717/peerj.10729 (PMC7863787; doi:10.7717/peerj.10729)
Supplement: Supplemental Information 6 [file peerj-09-10729-s006.xlsx]

## Sheet: S1&Table 6
Soil CO2 flux	Soil moisture	soil temperature	Soil SOC	Soil TN	Soil TP	Soil C/N	Soil pH	AGB	Litter	RB 0-9.9	RB 10-19.9	RB 20-30	RB 0-30	AGB/RB	Total biomass	Bacteria	Fungi
2.886	7.06	22.276	8.04716	2.29915	0.712234	3.50005	7.977	227.1	92.24	36.1	8.18	1.36	45.64	4.9759	364.98	6.338	3.927
2.748	5.16	22.23	6.41237	2.08308	0.697592	3.07831	7.917	139.36	118.58	38.9	11.14	4.2	54.24	2.56932	312.18	6.373	3.286
2.548	4.98	23.152	6.22617	1.93464	0.707616	3.21827	8.023	91.76	50.94	15.62	5.9	0.22	21.74	4.22079	164.44	6.497	3.82
5.824	11.7	20.874	8.02218	2.36928	0.710557	3.38592	7.87	151.7	101.36	107.12	14.8	11.22	133.14	1.1394	386.2	6.453	4.171
3.932	11.44	23.744	6.96054	2.09232	0.763289	3.3267	7.847	291.18	74.22	108.02	15.8	7.48	131.3	2.21767	496.7	6.427	3.4
4.886	10.62	24.848	6.5483	2.07001	0.713192	3.16341	7.753	193.66	43.64	65.26	17.36	4.78	87.4	2.21579	324.7	6.487	4.13
6.07	13.88	24.476	7.73568	2.2738	0.712061	3.4021	8	212.26	44	19.08	14.14	5.56	38.78	5.47344	295.04	6.436	4.288
6.316	13.1	23.624	6.83242	2.02695	0.706961	3.37078	7.81	313.12	92.02	44.8	5.66	1.96	52.42	5.97329	457.56	6.419	3.657
6.114	14	24.168	6.63133	2.03569	0.722167	3.25753	7.8	304.68	87.4	57.34	15.68	5.06	78.08	3.90215	470.16	6.356	4.189

## Sheet: S2
	Soil CO2 flux	Soil moisture	soil temperature	Soil SOC	Soil TN	Soil TP	Soil C/N	Soil pH	AGB	Litter	RB0-9.9	RB10-19.9	RB20-30	RB0-30	AGB/RB	Total biomass	Bacteria	Fungi
Soil CO2 flux	1	0.94128	0.299367	0.25439	0.21096	0.0283551	0.293557	-0.51016	0.543305	-0.101364	0.250719	0.367761	0.449834	0.294535	0.145303	0.493648	0.0701216	0.562629
Soil moisture	0.94128	1	0.425446	0.287819	0.210484	0.334175	0.379687	-0.513723	0.709423	-0.182932	0.351022	0.486735	0.480463	0.396518	0.136685	0.636094	-0.00536365	0.494707
soil temperature	0.299367	0.425446	1	-0.421282	-0.490298	0.274389	-0.191404	-0.302933	0.436336	-0.706214	-0.255849	0.275633	-0.276103	-0.211146	0.355729	0.0654981	0.199036	0.200622
Soil SOC	0.25439	0.287819	-0.421282	1	0.952166	0.0326622	0.845109	0.265382	0.0982428	0.136165	0.215614	0.109041	0.410114	0.231734	0.0620732	0.196849	-0.252579	0.428274
Soil TN	0.21096	0.210484	-0.490298	0.952166	1	-0.0576509	0.641649	0.223394	-0.0655809	0.20236	0.271462	0.266588	0.548957	0.309203	-0.151905	0.120348	-0.224755	0.407894
Soil TP	0.0283551	0.334175	0.274389	0.0326622	-0.0576509	1	0.19532	-0.259244	0.514993	-0.17784	0.615412	0.446431	0.353977	0.607591	-0.26385	0.571646	0.00499755	-0.209299
Soil C/N	0.293557	0.379687	-0.191404	0.845109	0.641649	0.19532	1	0.254227	0.382199	-0.00758759	0.0839678	-0.179067	0.087649	0.0589834	0.41773	0.307361	-0.239741	0.357411
Soil pH	-0.51016	-0.513723	-0.302933	0.265382	0.223394	-0.259244	0.254227	1	-0.544695	-0.124604	-0.591682	-0.495028	-0.341842	-0.591765	0.359604	-0.665798	-0.0162176	-0.0162944
AGB	0.543305	0.709423	0.436336	0.0982428	-0.0655809	0.514993	0.382199	-0.544695	1	0.1023	0.266982	0.167385	0.0511461	0.251927	0.336869	0.872722	-0.452575	-0.0122488
Litter	-0.101364	-0.182932	-0.706214	0.136165	0.20236	-0.17784	-0.00758759	-0.124604	0.1023	1	0.262159	-0.191149	0.178051	0.217835	-0.198478	0.417019	-0.658444	-0.461655
RB0-9.9	0.250719	0.351022	-0.255849	0.215614	0.271462	0.615412	0.0839678	-0.591682	0.266982	0.262159	1	0.594454	0.805688	0.991948	-0.748894	0.644786	0.0886706	-0.0850936
RB10-19.9	0.367761	0.486735	0.275633	0.109041	0.266588	0.446431	-0.179067	-0.495028	0.167385	-0.191149	0.594454	1	0.748244	0.685912	-0.62495	0.337038	0.0831496	0.342238
RB20-30	0.449834	0.480463	-0.276103	0.410114	0.548957	0.353977	0.087649	-0.341842	0.0511461	0.178051	0.805688	0.748244	1	0.859508	-0.703349	0.410791	0.124464	0.212294
RB0-30	0.294535	0.396518	-0.211146	0.231734	0.309203	0.607591	0.0589834	-0.591765	0.251927	0.217835	0.991948	0.685912	0.859508	1	-0.771748	0.625131	0.0959055	-0.0160063
AGB/RB	0.145303	0.136685	0.355729	0.0620732	-0.151905	-0.26385	0.41773	0.359604	0.336869	-0.198478	-0.748894	-0.62495	-0.703349	-0.771748	1	-0.0914368	-0.257309	0.117796
Total biomass	0.493648	0.636094	0.0654981	0.196849	0.120348	0.571646	0.307361	-0.665798	0.872722	0.417019	0.644786	0.337038	0.410791	0.625131	-0.0914368	1	-0.472821	-0.134135
Bacteria	0.0701216	-0.00536365	0.199036	-0.252579	-0.224755	0.00499755	-0.239741	-0.0162176	-0.452575	-0.658444	0.0886706	0.0831496	0.124464	0.0959055	-0.257309	-0.472821	1	0.182549
Fungi	0.562629	0.494707	0.200622	0.428274	0.407894	-0.209299	0.357411	-0.0162944	-0.0122488	-0.461655	-0.0850936	0.342238	0.212294	-0.0160063	0.117796	-0.134135	0.182549	1
